# Supplementary material for: Modulation of Autophagy–Lysosome Axis by African Swine Fever Virus and Its Encoded Protein pEP153R
Source: Curr Issues Mol Biol. 2024 Oct 7;46(10):11236–54. doi: 10.3390/cimb46100667 (PMC11505880; doi:10.3390/cimb46100667)
Supplement: Supplementary file 1 [file cimb-46-00667-s001.zip]

Archive with 1 entries (1 files):
- cimb-3215981-supplementary.pdf
